# Supplementary material for: Pseudomonas aeruginosa ExoU augments neutrophil transepithelial migration
Source: PLoS Pathog. 2017 Aug 3;13(8):e1006548. doi: 10.1371/journal.ppat.1006548 (PMC5557605; doi:10.1371/journal.ppat.1006548)
Supplement: S1 Table — Lists raw data from all primary and supplemental figures. (XLSX) [file ppat.1006548.s009.xlsx]

## Sheet: Fig1
Fig 1A	%AA Release
	Control				ΔcPLA2
HBSS	2.67287	5.32743	4.06431	3.27708	3.43151	2.56082	2.69869	4.18879
PAO1 Vector	26.125	20.7995	19.9718	23.3652	23.676	15.7144	16.1647	17.1711
PAO1 +ExoU	6.4309	6.05686	8.80368	7.24117	2.61667	4.26677	4.50245	3.78302
Fig 1B	%AA Release
	Control				ΔcPLA2
HBSS	2.67287	5.32743	4.06431	3.27708	3.43151	2.56082	2.69869	4.18879
PA14	26.125	20.7995	19.9718	23.3652	23.676	15.7144	16.1647	17.1711
PA14 -ExoU	6.4309	6.05686	8.80368	7.24117	2.61667	4.26677	4.50245	3.78302
Fig 1C	PGE2 (ng/mL)
	Control			ΔcPLA2
HBSS	0.522792	0.362151	0.507857	0.348422	0.398884	0.229979
PAO1 Vector	5.73962	6.3218	6.20082	2.70154	3.64486	2.94696
PAO1 +ExoU	4.33716	4.77709	4.42178	2.47657	2.10146	1.0281
Fig 1D	PGE2 (ng/mL)
	Control			ΔcPLA2
HBSS	2.36329	2.15903	1.10595	1.36155	1.31319	1.10595
PA14	4.74045	4.87077	4.915	2.73108	2.49502	3.07165
PA14 -ExoU	3.81589	3.85054	4.13932	1.53133	1.76964	1.66113
Fig 1E	PGE2 (pg)
PAO1 Vector	31204	35167.8	24913.3
PAO1 + ExoU	92377	95083.5	96005.8
Fig 1F	PGE2 (pg)
PA14	4225.3	4451.91	4963.73
PA14 -exoU	2892.01	2128.33	2072.05

## Sheet: Fig 2
Fig 2A	Relative Migration
CFU/mL	PAO1 Vector						PAO1 +ExoU
298000000	25.9578	28.588	24.9544	24.1486	27.5086	29.1658	35.5818	38.288	36.4636	35.4297	32.7995	33.21
149000000	29.2266	30.0628	31.1271	30.6405	30.6101	26.642	42.6971	39.0938	42.8644	40.4926	35.6882	37.0565
74400000	29.2874	35.9314	34.776	35.0192	42.4539	41.6937	65.3507	59.4972	60.6831	55.301	51.7433	52.5947
23800000	62.3555	64.7425	72.5573	79.9615	61.2457			122.638	127.397	107.754	101.064	86.3775
15900000	91.6531	92.7478	99.255	115.265	101.079		148.272	162.062	137.675	129.252	145.9	132.825
Fig 2B	Relative Migration
CFU/mL	PA14						PA14 -ExoU
2670000000		103.299	92.077	93.1079	107.481	149.953	95.4936	73.3739	127.156	95.7292	82.4457	121.059
1340000000		117.908	96.4361	109.072	80.5606	96.0238	48.7213	37.0576	49.3398	62.4467		66.4523
668000000	117.761	75.1117	60.7089	58.1759	60.3849	58.0581	19.4444	14.6729	11.4625	16.2045	25.7769	52.4324
334000000	132.428	77.1145	65.7749	67.277	71.5478	59.8547	3.71616		5.95464	2.39075	11.9632	22.2719
167000000	84.5663	74.4343	45.4225	48.2795	14.29	14.2606	2.18457	0.770801	1.35987	0.417358	2.27293	2.97982
53400000	4.54086	39.1194	38.2063	29.5764	19.5327	19.1204			1.00643	2.92091	2.09621	4.30523
Fig 2C	LTB4 (pg/mL)
	PAO1 Vector						PAO1 +ExoU
298000000	619.646	420.059	441.315	518.319	385.78	435.33	225.072	181.133	176.574	235.312	198.053	233.988
149000000	526.519	418.217	561.783	356.183	523.76	429.489	187.682	159.128	172.988	164.366	166.177	157.445
74400000	490.128	374.939	402.269	390.599	368.984	301.454	146.457	163.651	118.479	124.53	166.177	190.416
23800000	142.138	358.959	379.518	252.275	327.991	295.405	66.026	94.3523	78.1039	55.3309	63.1129	37.8993
15900000	85.2517	256.852	172.988	270.643	237.999	268.116	71.7634	45.3143	33.2783	20.191	51.9975	42.8579
Fig 2D	LTB4 (pg/mL)
CFU/mL	PA14					PA14 -ExoU
1340000000	227.526	88.986	177.713	168.158	87.9237	95.2815	23.8641	35.7799	39.2799
668000000	300.321	135.65	124.426	76.6497	51.7369	33.8036	20.9925	9.72431	26.3623
334000000	135.212	129.544	66.7576	44.5223	56.1741	2.88722	10.2483	9.80795	9.19688
167000000	64.3677	51.9947	32.9183	30.5344	29.6184	7.36591	8.21286	1.64176	1.58736
53400000		31.6072	24.6777	31.5054	28.4708	11.0144	19.3051	3.32209	6.82755

## Sheet: Fig 3
Fig 3A	LTB (pg/mL)
	Vehicle		U0126		MK886
HBSS	10.9131	n/d	31.2214	20.4997	6.47583	n/d
	n/d	3.13067	14.2292	14.3452	12.8737	n/d	*n/d: Not detectable
PAO1 Vector	369.646	751.319	26.4272	30.4089	18.5153	n/d
	345.723	951.862	28.9986	26.9212	14.2003	2.5278
PAO1 +ExoU	581.19	856.232	286.471	439.221	37.4741	19.6305
	560.448	650.384	115.189	382.426	24.8606	14.3452
IL-8	45.1417	33.5057	28.2668	7.5686	46.8762	11.7421
	25.9389	35.7501	27.8841	2.36954	1.75711	7.46051
Fig 3B	Relative PMN
	Vehicle			U0126
HBSS			2.01393	-0.416989	-0.87993	-1.49744
		0.518008	0.901577	-0.910692	-0.787266	-1.06526
PAO1 Vector	93.1974	109.884	90.3203	44.137	32.4351	43.3957
	87.9038	105.128	113.567	48.2124	55.0976	51.2691
PAO1 +ExoU	85.8321	111.15	102.903	95.9154		96.1315
	109.079	120.088	105.78	102.338		91.4694
IL-8	575.814	588.319	600.633	419.123	418.536	344.681
	820.018	112.224	778.512	426.131	411.99	371.296
Fig 3C	Relative PMN
	Vehicle			MK886
HBSS		2.47822	4.61635	-5.57433	-5.69294	-3.55796
		1.89531	3.74164	-3.79518	-7.41261	-4.21049
PAO1 Vector	117.357	97.0924	72.3578	4.80354	3.32109	11.3859
	61.5209	112.74	138.932	8.95454	1.77915	7.41261
PAO1 +ExoU	102.778	153.122	95.4403	44.5359	40.7998	51.7116
	213.526	142.674	111.574	48.1533	53.7871	40.0881
IL-8	276.893	184.223	163.57	158.752	180.694	198.247
	343.128	265.862	308.771	245.867	284.532	233.472

## Sheet: Fig 4
Fig 4A	LTB4 (pg/mL)
	PAO1 Vector			PAO1 +ExoU			C5a			HBSS
WT	394.615	355.863	284.19	1017.16	1017.16	1180.4	130.54	105.892	142.512	4.23169	8.2979	8.84119
cPLA2KO	11.7353	7.67264	12.209	1280.61	1451.54	984.369	18.1425	25.9211	26.4413	5.36054	12.789	7.53875
Fig 4B	LTB4 (pg/mL)
	PAO1 Vector			PAO1 +ExoU			C5a			HBSS
WT	640.933	393.437	696.174	1522.02	1017.16	1160.01	467.001	440.752	381.961	9.74175	3.93204	9.69848
ALOX5KO	1.76996	3.60016	5.9314	1.07916	0.343031	1.41751	4.09418	1.12442	6.51255	5.61524	4.24484	8.25728
Fig 4C	Relative PMN
	PAO1 Vector		PAO1 +ExoU		LTB4		C5a		HBSS
WT	100.088	99.618	147.105	145.166	872.818	893.388	312.019	308.081	36.027	37.7902
	91.5663	91.8014	130.767	132.648	622.039	634.734	306.671	311.49	40.5525	40.1411
	106.964	109.962	141.64	142.286	787.775	797.649	212.871	213.753	37.849	36.9674
cPLA2KO	44.8111	45.2542	116.268	113.167	819.449	794.258	155.257	152.282	40.887	40.1908
	47.7226	47.596	112.914	112.977	725.27	692.611	154.687	154.624	42.5959	42.7225
	46.5833	46.52	100.066	96.8376	739.7	751.283	221.84	227.094	41.1402	41.5832
Fig 4C	Relative PMN
	WT						ALOX5KO
PAO1 Vector	98.1553	103.515	103.981	104.33	95.0097	95.0097	51.419	51.5534	57.8715	57.3338	61.0978	60.4257
PAO1 +ExoU	106.544	104.913	119.359	117.262	120.99	121.34	54.6453	54.5108	48.3271	48.3271	55.183	55.5863
LTB4	253.806	246.932	249.961	256.369	232.252	231.087	878.827	857.05	911.09	913.376	937.438	951.822
C5a	258	252.524	234.583	225.495	262.777	255.087	87.8491	87.0426	60.4257	60.0224	94.5706	95.5116
HBSS	48.1748	49.8058	51.2039	53.301	50.8544	52.0194	33.0022	32.0612	36.0941	36.4974	31.7924	33.6744

## Sheet: Fig 5
ELA2 ELISA
	pg/ml
Mock 1	4477.5		4.4775
Mock 2	4272.5		4.2725
Mock 3	4727.5		4.7275
Mock 4	4502.5		4.5025
Mock 5	5192.5		5.1925
PA14 1	101888		101.888
PA14 2	194412		194.412
PA14 3	333462		333.462		0.0328526
PA14 4	258438		258.438
PA14 5	78712.5		78.7125
PA14△ExoU 1	36462.5		36.4625
PA14△ExoU 2	94062.5		94.0625
PA14△ExoU 3	91412.5		91.4125
PA14△ExoU 4	47987.5		47.9875
PA14△ExoU 5	66162.5		66.1625
LY-6G Flow Cytometry
	Total PMNs
Mock 1	924		0.462	0.000462
Mock 2	378		0.189	0.000189
Mock 3	297.6		0.1488	0.0001488
Mock 4	720		0.36	0.00036
Mock 5	936		0.468	0.000468
PA14 1	3.20112e+06		1600.56	1.60056
PA14 2	2990640		1495.32	1.49532
PA14 3	4.03326e+06		2016.63	2.01663
PA14 4	4822200		2411.1	2.4111
PA14 5	2691840		1345.92	1.34592
PA14△ExoU 1	1181460		590.73	0.59073
PA14△ExoU 2	1.70136e+06		850.68	0.85068
PA14△ExoU 3	2228760		1114.38	1.11438
PA14△ExoU 4	1508400		754.2	0.7542
PA14△ExoU 5	1539960		769.98	0.76998
LDH
	abs @
Mock 1	0.031
Mock 2	0.04525
Mock 3	0.03425
Mock 4	0.0365
Mock 5	0.0435
PA14 1	0.1438
PA14 2	0.245
PA14 3	0.2709
PA14 4	0.13655
PA14 5	0.1976
PA14△ExoU 1	0.2857
PA14△ExoU 2	0.19375
PA14△ExoU 3	0.12145
PA14△ExoU 4	0.14135
PA14△ExoU 5	0.103
LTB4 ELISA
	Average
Mock 1	10.6096
Mock 2	9.18324
Mock 3	4.87657
Mock 4	9.12436
Mock 5	9.91418
PA14 1	139.561
PA14 2	146.658
PA14 3	144.201
PA14 4	73.0074
PA14 5	66.0925
PA14△ExoU 1	57.7588
PA14△ExoU 2	50.325
PA14△ExoU 3	37.1247
PA14△ExoU 4	35.4876
PA14△ExoU 5	54.3209
MPO ELISA
	Average
Mock 1	1454.75	1.45475
Mock 2	3167.25	3.16725
Mock 3	2167.25	2.16725
Mock 4	1073.5	1.0735
Mock 5	2654.75	2.65475
PA14 1	123308	123.308
PA14 2	223575	223.575
PA14 3	416842	416.842
PA14 4	334742	334.742
PA14 5	110975	110.975
PA14△ExoU 1	75341.7	75.3417
PA14△ExoU 2	112508	112.508
PA14△ExoU 3	124775	124.775
PA14△ExoU 4	19008.3	19.0083
PA14△ExoU 5	125908	125.908
CFU Recovery
Mock 1	0
Mock 2	0
Mock 3	0
PA14 1	133000
PA14 2	145000
PA14 3	187000
PA14△ExoU 1	157000
PA14△ExoU 2	168000
PA14△ExoU 3	131000

## Sheet: S1 Fig
Fig S1	Relative OD490
	PAO1			PA14			PA14 -ExoU			HBSS			Triton
800000000	1.56107	3.04114	2.16216	6.45161	6.09645	5.00894	1.98198	2.92505	2.1043
20000000	2.45747	1.87266	2.61682	3.06859	2.32126		1.69811	1.4111	1.83575
Controls										1.08161	1.92308	1.98915	94.1176	92.2297	92.1233

## Sheet: S2 Fig
Fig S2B	% Protein Detected
	Vector Control	ΔcPLA2α
	98.2905	16.2984
	99.5781	17.4704
	102.131	20.1493

## Sheet: S3 Fig
S3 Fig A	HXA3 (pg)
PAO1 Vector	62.4998	53.0229	42.8397
PAO1 + ExoU	49.716	50.8211	53.5428
S3 Fig B	HXA3 (pg)
PA14	47.3892	57.4799	50.2617
PA14 -exoU	108.744	49.913	58.8489
S3 Fig C	Relative Migration
	Mock				PAO1 Vector				PAO1 +ExoU
Straight	11.0234	10.9136	10.7982	10.4054	112.688	79.1221	125.118	83.0721	123.545	123.849	113.858	112.73
1 to 3	-0.681285	-0.0949332	-0.761327	-0.152638	81.0673	101.606	89.2279	102.481	87.9118	98.5853	94.4995	96.8281
1 to 6	-0.718514	-0.824616	-0.686869	-0.776218	27.7447	26.9219	30.7546	30.7081	40.9813	45.2087	45.5084	52.3677
1 to 12	-0.839507	-0.761327	-0.839507	-0.744574	35.3449	26.585	40.704	24.5821	17.6483	37.735	18.5194	41.5807
S3 Fig D	Relative Migration
	Mock				PA14				PA14 -ExoU
Straight	13.014	9.637	13.559	10.36	42.205	47.76	46.244	49.916	45.337	49.262	47.849	56.632
1 to 3	1.55	2.34	1.363	2.373	39.94	42.586	41.081	44.035	37.239	40.405	35.712	42.511
1 to 6	0.139	0.075	0.175	-0.236	20.439	22.061	22.514	24.478	21.07	22.503	22.403	23.213
1 to 12	-0.197	-0.264	-0.167	-0.211	8.819	10.521	9.303	11.926	10.975	14.11	12.06	14.997

## Sheet: S4 Fig
S4 Fig
Relative expression based on ImageJ Densitrometry
	PAO1 + ExoU	PA14
	11.3402	0.998621
	12.2929	0.99738
	14.7348	1.004

## Sheet: S5 Fig
Fig S5A	OD570
	PAO1 Vector			PAO1 +ExoU			HBSS			Triton
5220000000	0.14655	0.15985	0.15305	0.15965	0.14065	0.15005
653000000	0.15535	0.16155	0.14695	0.15265	0.14245	0.14755
326000000	0.14255	0.14795	0.13775	0.13695	0.14185	0.14645
163000000	0.16735	0.15235	0.15625	0.13405	0.15085	0.14465
81600000	0.15495	0.14945	0.15205	0.14755	0.15465	0.14805
10400000	0.15625	0.16095	0.15995	0.14845	0.15155	0.15955
Controls							0.16825	0.16125	0.16805	0.00245	0.00125	0.00155
Fig S5B	OD570
	PA14						PA14 -ExoU						HBSS					Triton
1570000000	0.2136	0.1956	0.1912	0.2163	0.2029	0.1998	0.2139	0.2224	0.2218	0.201	0.2089	0.2231
785000000	0.2213	0.1988	0.1962	0.1999	0.1969	0.1969	0.2124	0.2128	0.2083	0.1923	0.2121	0.1931
393000000	0.2014	0.2049	0.1928	0.1858	0.2047	0.2003	0.2138	0.2136	0.2137	0.2092	0.2098	0.225
196000000	0.1943	0.1949	0.2138	0.1819	0.1865	0.1942	0.1985		0.2049	0.1915	0.2024	0.1979
31400000			0.2191	0.2089	0.2077	0.2112	0.1987	0.2043	0.2127	0.1947	0.1933	0.2052
Controls													0.119	0.1389	0.1214	0.1549	0.1766	0.0053	0.0024	0.0047
Fig S5C	OD490 % of Triton
CFU/mL	PAO1 Vector			PAO1 +ExoU			HBSS			Triton
1000000000	0.0446359	0.0238282	0.0272961	0.0673453	0.0576127	0.0305403
10000000	0.0326658	0.0365813	0.0455308	0.0510124	0.0766305	0.0272961
Controls							0.0324421	0.101465	0.0894955	1.04396	0.956035
	4.46359	2.38282	2.72961	6.73453	5.76127	3.05403	0	0	0	0	0
	3.26658	3.65813	4.55308	5.10124	7.66305	2.72961	0	0	0	0	0
	0	0	0	0	0	0	3.24421	10.1465	8.94955	104.396	95.6035

[truncated: 3 more sheets:  Fig S6, S7 Fig, S8 Fig]
